# Supplementary material for: The cellular basis of mechanosensory Merkel-cell innervation during development
Source: eLife. 2019 Feb 22;8:e42633. doi: 10.7554/eLife.42633 (PMC6386521; doi:10.7554/eLife.42633)
Supplement: Figure 1—source data 1. [file elife-42633-fig1-data1.xlsx]

## Sheet: Fig 1D
# Merkel cells in a follicle
E15.5	16.5	P0
2	0	1
1	0	3
6	0	2
2	0	0
7	0	2
3	0	2
2	2	4
4	0	1
2	0	2
3	0	2
3	3	2
1	2	0
0	0	5
1	0	2
2	0	2
6	0	2
1	2	0
5	0	4
3	1
13	1
	1
	0
	0
	0
	0

## Sheet: Fig 1E
# Merkel cells in touch dome
E15.5	16.5	P0
2	16	29
0	12	38
1	10	31
1	10	24
5	34	18
0	14	18
0	23	30
2	32	20
2	28	11
0	29	42
1	7	20
0	1	21
1	17	27
0	15	12
0	4	45
3	13	20
4	1	22
0	12	25
0	7
9	9
	1
	19
	10
	14
	10

## Sheet: Fig 1F
% Merkel cells in touch dome
E15.5	16.5	P0
50	100	96.67
0	100	92.68
14.29	100	93.94
33.33	100	100
41.67	100	90
0	100	90
0	92	88.24
33.33	100	95.24
50	100	84.62
0	100	95.45
25	70	90.91
0	33.33	100
100	100	84.38
0	100	85.71
0	100	95.74
33.33	100	90.91
80	33.33	100
0	100	86.21
0	87.5
40.91	90
	50
	100
	100
	100
	100

## Sheet: Fig 1G
1° follicle length (µm)
E15.5	16.5	P0
61.1	67.5	194.6
27.2	68.9	202.9
60.7	65.7	202.6
34.6	71	133.2
86.8	69.6	147.9
47.5	68.5	115.4
47.4	75.1	148.4
43.9	83.3	188.7
63.6	63.4	159
43	64.9	186.6
46.6	42.8	129.3
35.1	49.5	150.2
37.4	70.5	136
37.4	47.8	176.9
34.9	39.4	116.6
39	49.8	145.7
64.8	35.9	144.9
49.1	47	205.7
50.3	39.1
77.1	35.2
	34.6
	52.8
	50.4
	62.6
	51.1
