# Supplementary material for: The cellular basis of mechanosensory Merkel-cell innervation during development
Source: eLife. 2019 Feb 22;8:e42633. doi: 10.7554/eLife.42633 (PMC6386521; doi:10.7554/eLife.42633)
Supplement: Figure 3—source data 1. [file elife-42633-fig3-data1.xlsx]

## Sheet: Fig 3G 
E14.5 induction
K17 area (µm2)
Control	K14tTA TRE-Noggin
153	840
282	224
585	276
75	771
195	143
331	119
414	329
119	220
335	356
375	27
93	162
704	147
1152	99
1006	196
622	549
553	295
2026	291
1968	309
1113	375
1869	368
1275	155
975	233
375	219
1340	253
1310	75
370	240
1078	735
203	286
587	635
215	341
1574	118
434

## Sheet: Fg 3H
E14.5 induction
# Merkel cells per touch dome
Control	K14tTA TRE-Noggin
15	11
14	0
19	0
17	6
12	0
23	3
19	1
5	0
13	0
26	0
6	0
6	0
31	0
25	2
6	0
19	0
26	4
22	0
29	0
24	2
21	0
21	0
5	0
10	0
18	0
6	0
25	2
2	4
11	0
0	1
26	0
8

## Sheet: Fig 3I
E14.5 induction
NFH area (µm2)
Control	K14tTA TRE-Noggin
11	130
27	77
187	10
12	106
7	10
180	161
313	63
23	8
10	59
74	5
24	43
32	1
226	0
70	1
18	3
66	55
23	2
61	3
56	0
66	65
136	0
33	24
103	1
4	3
7	2
1	1
94	90
3	7
30	1
1	38
240	6
18

## Sheet: Fig 3J
E17.5 induction
K17 area (µm2)
Control	K14tTA TRE-Noggin
1958	1002
1195	879
1509	151
1025	2333
1246	134
1989	1938
494	1107
1593	1666
1020	173
2353	1478
190	1766
1559	864
1200	206
2590	112
2373	794
1049	896
1540	3744
2151	2517
684	2834
45	3155
1796	2815
698	1234
381	3267
1607	1742
2576	2269
1314	1414
484	1659
2740	2574
3065	515
	1817
	1726
	527
	868

## Sheet: Fg 3K
E17.5 induction
# Merkel cells per touch dome
Control	K14tTA TRE-Noggin
21	3
17	9
16	1
14	22
9	2
23	26
13	4
21	27
21	25
35	17
4	22
4	12
9	5
27	1
18	4
9	1
21	22
18	24
11	29
6	30
25	22
5	7
14	32
20	32
27	24
23	19
2	19
40	24
30	3
	24
	9
	2
	6

## Sheet: Fig 3L
E17.5 induction
NFH area (µm2)
Control	K14tTA TRE-Noggin
28	13
88	11
8	12
99	43
0	6
45	109
4	2
228	173
155	69
308	70
6	52
17	0
41	4
181	24
59	24
122	40
148	125
241	47
425	53
13	136
158	129
2	28
25	190
132	24
83	34
6	10
5	67
26	103
112	8
	50
	23
	27
	8
