# Supplementary material for: The cellular basis of mechanosensory Merkel-cell innervation during development
Source: eLife. 2019 Feb 22;8:e42633. doi: 10.7554/eLife.42633 (PMC6386521; doi:10.7554/eLife.42633)
Supplement: Figure 5—source data 1. [file elife-42633-fig5-data1.xlsx]

## Sheet: Fig 5E
Distance from	# crossings	# crossings
surface (µm)	NFH	TrkC
3	7	0
6	4	0
9	4	0
12	9	0
15	12	0
18	27	2
21	36	0
24	45	2
27	69	11
30	86	20
33	104	36
36	107	40
39	103	37
42	116	42
45	100	44
48	91	45
51	78	40
54	71	37
57	76	45
60	79	39
63	71	41

## Sheet: Fig 5F
Stage	% Merkel cells contacted	% Merkel cells contacted
	TrkC	NFH
E15.5	0	2
E16.5	37	28
E18.5	43	36
P0	43	46
P1		49
P21	83	78
