# Supplementary material for: The cellular basis of mechanosensory Merkel-cell innervation during development
Source: eLife. 2019 Feb 22;8:e42633. doi: 10.7554/eLife.42633 (PMC6386521; doi:10.7554/eLife.42633)
Supplement: Figure 5—figure supplement 1—source data 1. [file elife-42633-fig5-figsupp1-data1.xlsx]

## Sheet: Fig 5S1 B
% DRG neurons
NFH	+	+	-
TrkC:TdT	+	-	+
Replicate 1	67.74	28.23	4.03
Replicate 2	78.44	21.35	0.21
Replicate 3	81.39	18.18	0.43
