# Supplementary material for: The cellular basis of mechanosensory Merkel-cell innervation during development
Source: eLife. 2019 Feb 22;8:e42633. doi: 10.7554/eLife.42633 (PMC6386521; doi:10.7554/eLife.42633)
Supplement: Figure 6—source data 1. [file elife-42633-fig6-data1.xlsx]

## Sheet: Fig 6D 
K17 area (µm2)
Control (R26DTA)	K17CreERT2;R26DTA
2257	863
1273	673
3506	1199
513	468
3583	861
2649	1750
2738	1093
1461	1025
1207	567
1113	961
532	687
1125	409
881	911
2250	1715
2285	1484
2390	1248
395	1196
1833	926
1825	630
1296	895
2899	1646
1741	897
2369	2252
2757	1593
2939	1426
612	745
1999	790
589	792
579	1942
1555	1985
2318	1087
2908	407
1301	666
1287	439
838	892
2705	357
1332	228
1933	392
2665	861

## Sheet: Fig 6E
# Merkel cells per touch dome
Control (R26DTA)	K17CreERT2;R26DTA
28	12
37	14
34	18
0	0
40	11
37	12
41	8
29	20
33	0
35	16
11	11
41	3
18	13
33	24
30	16
26	17
8	18
29	0
31	0
10	8
33	17
15	1
26	24
37	18
37	5
10	4
32	14
5	0
5	23
24	20
38	13
33	1
24	22
25	0
27	11
39	0
12	1
32	1
45	2

## Sheet: Fig 6F
# Terminal branches per touch dome
Control (R26DTA)	K17CreERT2;R26DTA
1	4
17	10
22	10
1	3
31	9
22	11
16	7
3	5
17	0
9	17
0	2
9	3
2	15
7	2
16	0
18	0
1	2
17	0
18	0
6	0
16	2
4	0
10	7
27	1
19	0
4	0
28	0
12	0
0	34
32	20
14	25
40	0
17	0
20	0
17	0
21	0
4	0
12	9
29	0

## Sheet: Fig 6G
	Overshoot	No overshoot
Control (R26DTA)	28	11
K17CreERT2;R26DTA	17	22
