# Supplementary material for: The cellular basis of mechanosensory Merkel-cell innervation during development
Source: eLife. 2019 Feb 22;8:e42633. doi: 10.7554/eLife.42633 (PMC6386521; doi:10.7554/eLife.42633)
Supplement: Figure 7—source data 1. [file elife-42633-fig7-data1.xlsx]

## Sheet: Fig 7C
# Terminal endings
Atoh1LacZ/+	Atoh1LacZ/+		Atoh1LacZ/LacZ	Atoh1LacZ/LacZ
TrkC:tDT+	TrkC:tDT-		TrkC:tDT+	TrkC:tDT-
2	10		4	4
6	14		2	14
20	10		1	14
29	16		5	11
14	11		18	8
21	10		18	5
12	18		10	11
14	9		14	4
5	9		16	20
17	11		24	13
27	7		35	13
3	13		25	33
13	18		10	12
5	9		16	11
8	20		12	26
			8	7

## Sheet: Fig 7D
Highest branch order
Atoh1LacZ/+	Atoh1LacZ/+		Atoh1LacZ/LacZ	Atoh1LacZ/LacZ
TrkC:tDT+	TrkC:tDT-		TrkC:tDT+	TrkC:tDT-
2	4		3	3
4	5		1	6
7	4		1	4
6	5		3	4
8	5		10	3
7	5		6	2
5	5		6	4
7	3		6	2
3	4		9	6
7	3		8	5
11	3		8	3
3	4		8	8
6	4		3	3
5	5		7	6
6	6		7	8
			5	3

## Sheet: Fig 7E
Complexity index
Atoh1LacZ/+	Atoh1LacZ/+		Atoh1LacZ/LacZ	Atoh1LacZ/LacZ
TrkC:tDT+	TrkC:tDT-		TrkC:tDT+	TrkC:tDT-
336.465	3403.59		1865.21	1189.02
2167.47	6544.03		100.639	13848.4
24574.7	5193.02		45.6944	6504.81
17390.5	4675.7		1218.19	5368.24
39351.3	6103.23		43803.3	1234.42
21880.1	5130.99		18169	562.025
6300.7	13277.5		10172	3170.03
7482.38	2334.33		6827.99	766.769
806.4	3448.14		28874.6	12205.3
45192.7	2323.22		29263.6	6421.56
28223.9	2140.48		25644.7	1786.95
1014.25	6320.52		25357	56312.7
16593.7	7072.56		1473.87	4021.03
1868.91	7971.49		38772	5679.03
3981.32	18615.1		11594.4	22544.1
			3280.22	1384.37
